# Supplementary material for: Unsaturated Fatty Acids Complex Regulates Inflammatory Cytokine Production through the Hyaluronic Acid Pathway
Source: Molecules. 2023 Apr 18;28(8):3554. doi: 10.3390/molecules28083554 (PMC10142694; doi:10.3390/molecules28083554)
Supplement: Supplementary file 1 [file molecules-28-03554-s001.zip]

Archive with 1 entries (1 files):
- molecules-2245719-supplementary.pdf
